# Supplementary material for: New Triazinoindole Bearing Benzimidazole/Benzoxazole Hybrids Analogs as Potent Inhibitors of Urease: Synthesis, In Vitro Analysis and Molecular Docking Studies
Source: Molecules. 2022 Oct 4;27(19):6580. doi: 10.3390/molecules27196580 (PMC9571547; doi:10.3390/molecules27196580)
Supplement: Supplementary file 1 [file molecules-27-06580-s001.zip]

Archive with 1 entries (1 files):
- molecules-1937311-supplementary.pdf
